# Supplementary material for: The genera Areopraon Mackauer, 1959 and Pseudopraon Starý, 1975 (Hymenoptera, Braconidae, Aphidiinae) from China, with keys to species
Source: Zookeys. 2018 Aug 8;(780):61–70. doi: 10.3897/zookeys.780.26264 (PMC6093944; doi:10.3897/zookeys.780.26264)
Supplement: XML Treatment for Areopraon [file zookeys.780.26264-treatment1.xml]

<!DOCTYPE tp:taxon-treatment
  PUBLIC "-//TaxonX//DTD Taxonomic Treatment Publishing DTD v0 20100105//EN" "tax-treatment-NSO.dtd">
<tp:taxon-treatment xmlns:tp="http://www.plazi.org/taxpub"><tp:treatment-meta><kwd-group><label>Taxon classification</label><kwd><named-content xmlns:xlink="http://www.w3.org/1999/xlink" content-type="kingdom">Animalia</named-content></kwd><kwd><named-content xmlns:xlink="http://www.w3.org/1999/xlink" content-type="order">Hymenoptera</named-content></kwd><kwd><named-content xmlns:xlink="http://www.w3.org/1999/xlink" content-type="family">Braconidae</named-content></kwd></kwd-group><mixed-citation publication-type="journal"><person-group><name><surname>Tian</surname><given-names>Hong-Wei</given-names></name><name><surname>van Achterberg</surname><given-names>Cornelis</given-names></name><name><surname>Chen</surname><given-names>Xue-Xin</given-names></name></person-group><article-title>The genera <italic><tp:taxon-name><tp:taxon-name-part taxon-name-part-type="genus" reg="Areopraon">Areopraon</tp:taxon-name-part></tp:taxon-name></italic> Mackauer, 1959 and <italic><tp:taxon-name><tp:taxon-name-part taxon-name-part-type="genus" reg="Pseudopraon">Pseudopraon</tp:taxon-name-part></tp:taxon-name></italic> Starý, 1975 (<tp:taxon-name><tp:taxon-name-part taxon-name-part-type="order">Hymenoptera</tp:taxon-name-part></tp:taxon-name>, <tp:taxon-name><tp:taxon-name-part taxon-name-part-type="family">Braconidae</tp:taxon-name-part></tp:taxon-name>, <tp:taxon-name><tp:taxon-name-part taxon-name-part-type="subfamily">Aphidiinae</tp:taxon-name-part></tp:taxon-name>) from China, with keys to species</article-title><source>Zookeys</source><day>8</day><month>8</month><year>2018</year><volume>2018</volume><issue>780</issue><fpage>61</fpage><lpage>70</lpage><pub-id pub-id-type="doi">10.3897/zookeys.780.26264</pub-id></mixed-citation></tp:treatment-meta><tp:nomenclature><tp:taxon-name>
            <tp:taxon-name-part taxon-name-part-type="genus" reg="Areopraon">Areopraon</tp:taxon-name-part>
          </tp:taxon-name><tp:taxon-authority>Mackauer, 1959</tp:taxon-authority><tp:nomenclature-citation-list><tp:nomenclature-citation><tp:taxon-name>
                <tp:taxon-name-part taxon-name-part-type="genus" reg="Areopraon">Areopraon</tp:taxon-name-part>
              </tp:taxon-name><comment>Mackauer, 1959: 810. Type-species: <tp:taxon-name><tp:taxon-name-part taxon-name-part-type="genus" reg="Praon">Praon</tp:taxon-name-part><tp:taxon-name-part taxon-name-part-type="species" reg="lepelleyi">lepelleyi</tp:taxon-name-part></tp:taxon-name> Waterston, 1926.</comment></tp:nomenclature-citation><tp:nomenclature-citation><tp:taxon-name>
                <tp:taxon-name-part taxon-name-part-type="genus" reg="Mesopraon">Mesopraon</tp:taxon-name-part>
              </tp:taxon-name><comment>Starý, 1981: 175. (Syn. by Tomanović, Ž.). Type-species: <tp:taxon-name><tp:taxon-name-part taxon-name-part-type="genus" reg="Mesopraon">Mesopraon</tp:taxon-name-part><tp:taxon-name-part taxon-name-part-type="species" reg="helleni">helleni</tp:taxon-name-part></tp:taxon-name> Starý, 1981.</comment></tp:nomenclature-citation></tp:nomenclature-citation-list></tp:nomenclature><tp:treatment-sec sec-type="diagnosis" id="SECID0EZLAC"><title>Diagnosis.</title><p>Head transverse, with occipital carina. Maxillary palpi with four segments, labial palpi with three segments. Female antenna filiform, with 12–22 segments. Notauli deep and distinct throughout. Propodeum usually with areola or with carinae. Fore wing with pterostigma longer than vein 1-R1 (= metacarp), radial vein (= r+3-SR) not reach the wing apex, vein 1-SR+M usually faintly indicated, and vein 2-M always distinct. Hind wing with cross vein cu-a absent. Apex of ovipositor sheaths usually densely pubescent. Larva pupates either inside or outside of mummified aphid.</p><sec sec-type="Key to world species of the genus Areopraon Mackauer, 1959" id="SECID0E5LAC"><title>Key to world species of the genus <italic><tp:taxon-name><tp:taxon-name-part taxon-name-part-type="genus" reg="Areopraon">Areopraon</tp:taxon-name-part></tp:taxon-name></italic> Mackauer, 1959</title><table-wrap content-type="key" position="anchor" orientation="portrait"><table id="TID0EYFAC" rules="all"><tbody><tr><td rowspan="1" colspan="1">1</td><td rowspan="1" colspan="1">Fore wings without vein m-cu (= recurrent vein), or faintly indicated; carinae or areola of propodeum not always present</td><td rowspan="1" colspan="1">
                      <bold>2</bold>
                    </td></tr><tr><td rowspan="1" colspan="1">–</td><td rowspan="1" colspan="1">Vein m-cu of fore wing distinctly present (Figure <xref ref-type="fig" rid="F2">2A</xref>); propodeum with distinct carinae or areola (Figure <xref ref-type="fig" rid="F2">2J</xref>)</td><td rowspan="1" colspan="1">
                      <bold>4</bold>
                    </td></tr><tr><td rowspan="1" colspan="1">2</td><td rowspan="1" colspan="1">Propodeum with distinct carinae posteriorly; mesoscutum almost hairless; antenna of female with 12 segments</td><td rowspan="1" colspan="1">
                      <bold><italic><tp:taxon-name><tp:taxon-name-part taxon-name-part-type="genus" reg="Areopraon">A.</tp:taxon-name-part><tp:taxon-name-part taxon-name-part-type="species" reg="thailandicum">thailandicum</tp:taxon-name-part></tp:taxon-name></italic> Starý, 2008</bold>
                    </td></tr><tr><td rowspan="1" colspan="1">–</td><td rowspan="1" colspan="1">Propodeum without any carinae; mesoscutum densely pubescent; antenna with more than 12 segments</td><td rowspan="1" colspan="1">
                      <bold>3</bold>
                    </td></tr><tr><td rowspan="1" colspan="1">3</td><td rowspan="1" colspan="1">Antenna of ♂ with 19–20 segments; pterostigma less slender, no more than 3.0× as long as wide</td><td rowspan="1" colspan="1">
                      <bold><italic><tp:taxon-name><tp:taxon-name-part taxon-name-part-type="genus" reg="Areopraon">A.</tp:taxon-name-part><tp:taxon-name-part taxon-name-part-type="species" reg="antiquum">antiquum</tp:taxon-name-part></tp:taxon-name></italic> Mackauer, 1967</bold>
                    </td></tr><tr><td rowspan="1" colspan="1">–</td><td rowspan="1" colspan="1">Antenna of ♀ with 15 segments; pterostigma slender, 5.0× as long as wide</td><td rowspan="1" colspan="1">
                      <bold><italic><tp:taxon-name><tp:taxon-name-part taxon-name-part-type="genus" reg="Areopraon">A.</tp:taxon-name-part><tp:taxon-name-part taxon-name-part-type="species" reg="rasnitsyni">rasnitsyni</tp:taxon-name-part></tp:taxon-name></italic> Davidian, 2011</bold>
                    </td></tr><tr><td rowspan="1" colspan="1">4</td><td rowspan="1" colspan="1">Propodeum with complete areola (Figure <xref ref-type="fig" rid="F2">2J</xref>)</td><td rowspan="1" colspan="1">
                      <bold>5</bold>
                    </td></tr><tr><td rowspan="1" colspan="1">–</td><td rowspan="1" colspan="1">Propodeum without complete areola, only with distinct carinae posteriorly</td><td rowspan="1" colspan="1">
                      <bold>8</bold>
                    </td></tr><tr><td rowspan="1" colspan="1">5</td><td rowspan="1" colspan="1"><abbrev xmlns:xlink="http://www.w3.org/1999/xlink" xlink:title="first tergite of the metasoma" id="ABBRID0EVBAE" xlink:type="simple">T1</abbrev> slender, at least 1.6× as long as wide at spiracle level; antenna of ♀ with 17–18 segments</td><td rowspan="1" colspan="1">
                      <bold>6</bold>
                    </td></tr><tr><td rowspan="1" colspan="1">–</td><td rowspan="1" colspan="1"><abbrev xmlns:xlink="http://www.w3.org/1999/xlink" xlink:title="first tergite of the metasoma" id="ABBRID0EHCAE" xlink:type="simple">T1</abbrev> less slender or nearly subquadrate; Antenna of ♀ with 19–20 segments</td><td rowspan="1" colspan="1">
                      <bold>7</bold>
                    </td></tr><tr><td rowspan="1" colspan="1">6</td><td rowspan="1" colspan="1">Mesoscutum glabrous, with medial and lateral lobes nearly glabrous, with any setae (Fig. <xref ref-type="fig" rid="F2">2C, D</xref>); <abbrev xmlns:xlink="http://www.w3.org/1999/xlink" xlink:title="first tergite of the metasoma" id="ABBRID0E4CAE" xlink:type="simple">T1</abbrev> 2.3× as long as wide at spiracle level (Figure <xref ref-type="fig" rid="F2">2F</xref>); Pterostigma triangular, 3.4× as long as wide (Figure <xref ref-type="fig" rid="F2">2A</xref>); Antenna of ♀ with 18 segments (Figure <xref ref-type="fig" rid="F2">2I</xref>)</td><td rowspan="1" colspan="1">
                      <bold><italic><tp:taxon-name><tp:taxon-name-part taxon-name-part-type="genus" reg="Areopraon">A.</tp:taxon-name-part><tp:taxon-name-part taxon-name-part-type="species" reg="chui">chui</tp:taxon-name-part></tp:taxon-name></italic> Tian &amp; Chen, sp. n.</bold>
                    </td></tr><tr><td rowspan="1" colspan="1">–</td><td rowspan="1" colspan="1">Mesoscutum densely pubescent, only with small hairless area; <abbrev xmlns:xlink="http://www.w3.org/1999/xlink" xlink:title="first tergite of the metasoma" id="ABBRID0EHEAE" xlink:type="simple">T1</abbrev> 1.6× as long as wide at spiracle level; Pterostigma triangular, 4.0× as long as wide; Antenna of ♀ with 17 segments</td><td rowspan="1" colspan="1">
                      <bold><italic><tp:taxon-name><tp:taxon-name-part taxon-name-part-type="genus" reg="Areopraon">A.</tp:taxon-name-part><tp:taxon-name-part taxon-name-part-type="species" reg="helleni">helleni</tp:taxon-name-part></tp:taxon-name></italic> (Starý, 1981)</bold>
                    </td></tr><tr><td rowspan="1" colspan="1">7</td><td rowspan="1" colspan="1">Antenna of ♀ with 19–20 segments; <abbrev xmlns:xlink="http://www.w3.org/1999/xlink" xlink:title="first tergite of the metasoma" id="ABBRID0EFFAE" xlink:type="simple">T1</abbrev> 1.2–1.5× as long as wide at spiracle level</td><td rowspan="1" colspan="1">
                      <bold><italic><tp:taxon-name><tp:taxon-name-part taxon-name-part-type="genus" reg="Areopraon">A.</tp:taxon-name-part><tp:taxon-name-part taxon-name-part-type="species" reg="silvestre">silvestre</tp:taxon-name-part></tp:taxon-name></italic> (Starý, 1971)</bold>
                    </td></tr><tr><td rowspan="1" colspan="1">–</td><td rowspan="1" colspan="1">Antenna of ♀ with 22 segments; <abbrev xmlns:xlink="http://www.w3.org/1999/xlink" xlink:title="first tergite of the metasoma" id="ABBRID0EDGAE" xlink:type="simple">T1</abbrev> subquadrate, nearly as long as wide at spiracle level</td><td rowspan="1" colspan="1">
                      <bold><italic><tp:taxon-name><tp:taxon-name-part taxon-name-part-type="genus" reg="Areopraon">A.</tp:taxon-name-part><tp:taxon-name-part taxon-name-part-type="species" reg="pilosum">pilosum</tp:taxon-name-part></tp:taxon-name></italic> Mackauer, 1959</bold>
                    </td></tr><tr><td rowspan="1" colspan="1">8</td><td rowspan="1" colspan="1">Antenna of ♀ with 13–14 segments; <abbrev xmlns:xlink="http://www.w3.org/1999/xlink" xlink:title="first tergite of the metasoma" id="ABBRID0EBHAE" xlink:type="simple">T1</abbrev> subquadrate, nearly as long as wide at spiracle level</td><td rowspan="1" colspan="1">
                      <bold><italic><tp:taxon-name><tp:taxon-name-part taxon-name-part-type="genus" reg="Areopraon">A.</tp:taxon-name-part><tp:taxon-name-part taxon-name-part-type="species" reg="lepelleyi">lepelleyi</tp:taxon-name-part></tp:taxon-name></italic> (Waterston, 1926)</bold>
                    </td></tr><tr><td rowspan="1" colspan="1">–</td><td rowspan="1" colspan="1">Antenna of ♀ with 16–17 segments; <abbrev xmlns:xlink="http://www.w3.org/1999/xlink" xlink:title="first tergite of the metasoma" id="ABBRID0E6HAE" xlink:type="simple">T1</abbrev> 1.25–1.33× as long as wide at spiracle level</td><td rowspan="1" colspan="1">
                      <bold><italic><tp:taxon-name><tp:taxon-name-part taxon-name-part-type="genus" reg="Areopraon">A.</tp:taxon-name-part><tp:taxon-name-part taxon-name-part-type="species" reg="chaitophori">chaitophori</tp:taxon-name-part></tp:taxon-name></italic> Tomanović &amp; Petrović, 2009</bold>
                    </td></tr></tbody></table></table-wrap></sec></tp:treatment-sec><tp:treatment-sec><!--Section generated to contain objects referenced in tp:taxon-treatment.--><fig id="F2" position="float" orientation="portrait"><label>Figure 2.</label><caption><p><italic><tp:taxon-name><tp:taxon-name-part taxon-name-part-type="genus" reg="Areopraon">Areopraon</tp:taxon-name-part><tp:taxon-name-part taxon-name-part-type="species" reg="chui">chui</tp:taxon-name-part></tp:taxon-name></italic> Tian &amp; Chen, sp. n. <bold>A</bold> fore wing <bold>B</bold> hind wing <bold>C</bold> mesosoma, lateral aspect <bold>D</bold> mesoscutum, dorsal aspect <bold>E</bold> metasoma, lateral aspect <bold>F</bold><abbrev xmlns:xlink="http://www.w3.org/1999/xlink" xlink:title="first tergite of the metasoma" id="ABBRID0EKNAE" xlink:type="simple">T1</abbrev>, dorsal aspect <bold>G</bold> head, anterior aspect <bold>H</bold> head, dorsal view <bold>I</bold> antenna <bold>J</bold> propodeum, dorsal aspect <bold>K</bold> ovipositor sheaths, dorsal aspect.</p></caption><graphic xmlns:xlink="http://www.w3.org/1999/xlink" xlink:href="zookeys-780-061-g002.jpg" position="float" orientation="portrait" xlink:type="simple" id="oo_221738.jpg"/></fig></tp:treatment-sec></tp:taxon-treatment>
