# Supplementary material for: The genera Areopraon Mackauer, 1959 and Pseudopraon Starý, 1975 (Hymenoptera, Braconidae, Aphidiinae) from China, with keys to species
Source: Zookeys. 2018 Aug 8;(780):61–70. doi: 10.3897/zookeys.780.26264 (PMC6093944; doi:10.3897/zookeys.780.26264)
Supplement: XML Treatment for Areopraon chui [file zookeys.780.26264-treatment2.xml]

<!DOCTYPE tp:taxon-treatment
  PUBLIC "-//TaxonX//DTD Taxonomic Treatment Publishing DTD v0 20100105//EN" "tax-treatment-NSO.dtd">
<tp:taxon-treatment xmlns:tp="http://www.plazi.org/taxpub"><tp:treatment-meta><kwd-group><label>Taxon classification</label><kwd><named-content xmlns:xlink="http://www.w3.org/1999/xlink" content-type="kingdom">Animalia</named-content></kwd><kwd><named-content xmlns:xlink="http://www.w3.org/1999/xlink" content-type="order">Hymenoptera</named-content></kwd><kwd><named-content xmlns:xlink="http://www.w3.org/1999/xlink" content-type="family">Braconidae</named-content></kwd></kwd-group><mixed-citation publication-type="journal"><person-group><name><surname>Tian</surname><given-names>Hong-Wei</given-names></name><name><surname>van Achterberg</surname><given-names>Cornelis</given-names></name><name><surname>Chen</surname><given-names>Xue-Xin</given-names></name></person-group><article-title>The genera <italic><tp:taxon-name><tp:taxon-name-part taxon-name-part-type="genus" reg="Areopraon">Areopraon</tp:taxon-name-part></tp:taxon-name></italic> Mackauer, 1959 and <italic><tp:taxon-name><tp:taxon-name-part taxon-name-part-type="genus" reg="Pseudopraon">Pseudopraon</tp:taxon-name-part></tp:taxon-name></italic> Starý, 1975 (<tp:taxon-name><tp:taxon-name-part taxon-name-part-type="order">Hymenoptera</tp:taxon-name-part></tp:taxon-name>, <tp:taxon-name><tp:taxon-name-part taxon-name-part-type="family">Braconidae</tp:taxon-name-part></tp:taxon-name>, <tp:taxon-name><tp:taxon-name-part taxon-name-part-type="subfamily">Aphidiinae</tp:taxon-name-part></tp:taxon-name>) from China, with keys to species</article-title><source>Zookeys</source><day>8</day><month>8</month><year>2018</year><volume>2018</volume><issue>780</issue><fpage>61</fpage><lpage>70</lpage><pub-id pub-id-type="doi">10.3897/zookeys.780.26264</pub-id></mixed-citation></tp:treatment-meta><tp:nomenclature><tp:taxon-name>
            <tp:taxon-name-part taxon-name-part-type="genus" reg="Areopraon">Areopraon</tp:taxon-name-part>
            <tp:taxon-name-part taxon-name-part-type="species" reg="chui">chui</tp:taxon-name-part>
            <object-id xmlns:xlink="http://www.w3.org/1999/xlink" content-type="zoobank" xlink:type="simple">http://zoobank.org/EF57B900-B6C6-4D41-A6B1-F78BA9055A46</object-id>
          </tp:taxon-name><tp:taxon-authority>Tian &amp; Chen</tp:taxon-authority><tp:taxon-status xmlns:xlink="http://www.w3.org/1999/xlink" xlink:type="simple">sp. n.</tp:taxon-status><xref ref-type="fig" rid="F1">Figures 1</xref><xref ref-type="fig" rid="F2">, 2</xref></tp:nomenclature><tp:treatment-sec sec-type="description" id="SECID0EGKAE"><title>Description.</title><p>Female. Body length 2.6 mm, fore wing length 2.2 mm.</p><p><italic>Head</italic>. Head transverse in dorsal view, slightly wider than mesoscutum, smooth and shiny, with sparse long setae (Fig. <xref ref-type="fig" rid="F2">2H</xref>). Eyes medium-sized (Figure <xref ref-type="fig" rid="F2">2G</xref>), oval, sparsely setose. Temple in dorsal view 1.4 times as long as eye. Malar space equal to 0.15× longitudinal diameter of eye. <abbrev xmlns:xlink="http://www.w3.org/1999/xlink" xlink:title="distance between hind ocelli" id="ABBRID0EXKAE" xlink:type="simple">POL</abbrev> 1.0× <abbrev xmlns:xlink="http://www.w3.org/1999/xlink" xlink:title="maximum diameter of hind ocellus" id="ABBRID0E2KAE" xlink:type="simple">Od</abbrev>. Width of face 1.4× its height and 0.4× width of head. Face with several setae. Clypeus oval, raised with several long setae, tentoriocular line equal to 0.3 of inter-tentorial line. Antenna filiform, with 18 segments. <abbrev xmlns:xlink="http://www.w3.org/1999/xlink" xlink:title="first flagellomere of the antenna" id="ABBRID0E6KAE" xlink:type="simple">F1</abbrev> approx. 1.3 times longer than <abbrev xmlns:xlink="http://www.w3.org/1999/xlink" xlink:title="second flagellomere of antenna" id="ABBRID0EDLAE" xlink:type="simple">F2</abbrev>. <abbrev xmlns:xlink="http://www.w3.org/1999/xlink" xlink:title="first flagellomere of the antenna" id="ABBRID0EHLAE" xlink:type="simple">F1</abbrev> 4.3× as long as wide, <abbrev xmlns:xlink="http://www.w3.org/1999/xlink" xlink:title="second flagellomere of antenna" id="ABBRID0ELLAE" xlink:type="simple">F2</abbrev> 2.5× as long as wide (Figure <xref ref-type="fig" rid="F2">2I</xref>).</p><fig id="F1" position="float" orientation="portrait"><label>Figure 1.</label><caption><p><italic><tp:taxon-name><tp:taxon-name-part taxon-name-part-type="genus" reg="Areopraon">Areopraon</tp:taxon-name-part><tp:taxon-name-part taxon-name-part-type="species" reg="chui">chui</tp:taxon-name-part></tp:taxon-name></italic> Tian &amp; Chen, sp. n. Habitus, lateral aspect. Scale bar: 0.2 mm.</p></caption><graphic xmlns:xlink="http://www.w3.org/1999/xlink" xlink:href="zookeys-780-061-g001.jpg" position="float" orientation="portrait" xlink:type="simple" id="oo_221737.jpg"/></fig><fig id="F2" position="float" orientation="portrait"><label>Figure 2.</label><caption><p><italic><tp:taxon-name><tp:taxon-name-part taxon-name-part-type="genus" reg="Areopraon">Areopraon</tp:taxon-name-part><tp:taxon-name-part taxon-name-part-type="species" reg="chui">chui</tp:taxon-name-part></tp:taxon-name></italic> Tian &amp; Chen, sp. n. <bold>A</bold> fore wing <bold>B</bold> hind wing <bold>C</bold> mesosoma, lateral aspect <bold>D</bold> mesoscutum, dorsal aspect <bold>E</bold> metasoma, lateral aspect <bold>F</bold><abbrev xmlns:xlink="http://www.w3.org/1999/xlink" xlink:title="first tergite of the metasoma" id="ABBRID0EKNAE" xlink:type="simple">T1</abbrev>, dorsal aspect <bold>G</bold> head, anterior aspect <bold>H</bold> head, dorsal view <bold>I</bold> antenna <bold>J</bold> propodeum, dorsal aspect <bold>K</bold> ovipositor sheaths, dorsal aspect.</p></caption><graphic xmlns:xlink="http://www.w3.org/1999/xlink" xlink:href="zookeys-780-061-g002.jpg" position="float" orientation="portrait" xlink:type="simple" id="oo_221738.jpg"/></fig><p><italic>Mesosoma</italic>. Mesonotum with central and lateral lobes glabrous, covered with several long setae. Notauli deep and distinct throughout (Figure <xref ref-type="fig" rid="F2">2D</xref>). Propodeum with complete areola (Figure <xref ref-type="fig" rid="F2">2J</xref>).</p><p><italic>Wings</italic>. Apical margin of fore wing with long setae, which are longer than setae on wing membrane. Pterostigma triangular, 3.4× as long as wide. Distal abscissa of 1-R1 (= metacarp) 0.7× as long as pterostigma. Radial vein (= r+3-SR) 1.5× as long as 1-R1, do not reach the wing apex. Basal half of SR+M vein distinctly pigmented (Figure <xref ref-type="fig" rid="F2">2A</xref>).</p><p><italic>Metasoma</italic>. <abbrev xmlns:xlink="http://www.w3.org/1999/xlink" xlink:title="first tergite of the metasoma" id="ABBRID0EVOAE" xlink:type="simple">T1</abbrev> with medial and lateral carinae, 2.3× as long as wide at spiracle level, with two long setae each side close to spiracle (Figure <xref ref-type="fig" rid="F2">2F</xref>). Ovipositor sheaths glabrous, except the apex (Figure <xref ref-type="fig" rid="F2">2K</xref>).</p><p><italic>Colour</italic>. Head dark brown, face somewhat paler, clypeus and mandibles yellowish to light brown. Maxillary and labial palpi white to yellowish. Antennal scape, pedicel and <abbrev xmlns:xlink="http://www.w3.org/1999/xlink" xlink:title="first flagellomere of the antenna" id="ABBRID0EFPAE" xlink:type="simple">F1</abbrev> yellowish to brown. The ventral view of mesosoma and propodeum brown. Wings hyaline with brown venation. Legs yellowish to light brown, apices of tarsi dark. Remainder of antenna and mesosoma dark brown. Metasoma and ovipositor sheath brown.</p><p><bold>Male.</bold> Unknown.</p></tp:treatment-sec><tp:treatment-sec sec-type="host" id="SECID0ENPAE"><title>Host.</title><p>Unknown.</p></tp:treatment-sec><tp:treatment-sec sec-type="material" id="SECID0ESPAE"><title>Material examined.</title><p>Holotype: ♀, S China, Zhejiang, Mt. Qingliang, 16.V.2012, Tang Pu, No.201205480.</p></tp:treatment-sec><tp:treatment-sec sec-type="distribution" id="SECID0EXPAE"><title>Distribution.</title><p>China (Zhejiang).</p></tp:treatment-sec><tp:treatment-sec sec-type="Taxonomic remarks" id="SECID0E3PAE"><title>Taxonomic remarks.</title><p>This species is similar to <italic><tp:taxon-name><tp:taxon-name-part taxon-name-part-type="genus" reg="Areopraon">Areopraon</tp:taxon-name-part><tp:taxon-name-part taxon-name-part-type="species" reg="helleni">helleni</tp:taxon-name-part></tp:taxon-name></italic> Starý, 1981, by having <abbrev xmlns:xlink="http://www.w3.org/1999/xlink" xlink:title="first tergite of the metasoma" id="ABBRID0ENQAE" xlink:type="simple">T1</abbrev> very long, but can be separated by the differences listed in the above key. It is also similar to <italic><tp:taxon-name><tp:taxon-name-part taxon-name-part-type="genus" reg="Areopraon">A.</tp:taxon-name-part><tp:taxon-name-part taxon-name-part-type="species" reg="thailandicum">thailandicum</tp:taxon-name-part></tp:taxon-name></italic> Starý, 2008, by having the mesoscutum nearly hairless, but can be distinguished by having the vein m-cu of fore wing distinctly present (the latter completely absent) and the antenna 18-segmented (the latter 12-segmented).</p></tp:treatment-sec><tp:treatment-sec sec-type="etymology" id="SECID0E3QAE"><title>Etymology.</title><p>The species is named in honour of Prof. Chu Joo-tso (<abbrev xmlns:xlink="http://www.w3.org/1999/xlink" xlink:title="Zhejiang University, Hangzhou, China" id="ABBRID0ECRAE" xlink:type="simple">ZJUH</abbrev>), the well-known Chinese hymenopterist.</p></tp:treatment-sec></tp:taxon-treatment>
