# Supplementary material for: The genera Areopraon Mackauer, 1959 and Pseudopraon Starý, 1975 (Hymenoptera, Braconidae, Aphidiinae) from China, with keys to species
Source: Zookeys. 2018 Aug 8;(780):61–70. doi: 10.3897/zookeys.780.26264 (PMC6093944; doi:10.3897/zookeys.780.26264)
Supplement: XML Treatment for Pseudopraon [file zookeys.780.26264-treatment3.xml]

<!DOCTYPE tp:taxon-treatment
  PUBLIC "-//TaxonX//DTD Taxonomic Treatment Publishing DTD v0 20100105//EN" "tax-treatment-NSO.dtd">
<tp:taxon-treatment xmlns:tp="http://www.plazi.org/taxpub"><tp:treatment-meta><kwd-group><label>Taxon classification</label><kwd><named-content xmlns:xlink="http://www.w3.org/1999/xlink" content-type="kingdom">Animalia</named-content></kwd><kwd><named-content xmlns:xlink="http://www.w3.org/1999/xlink" content-type="order">Hymenoptera</named-content></kwd><kwd><named-content xmlns:xlink="http://www.w3.org/1999/xlink" content-type="family">Braconidae</named-content></kwd></kwd-group><mixed-citation publication-type="journal"><person-group><name><surname>Tian</surname><given-names>Hong-Wei</given-names></name><name><surname>van Achterberg</surname><given-names>Cornelis</given-names></name><name><surname>Chen</surname><given-names>Xue-Xin</given-names></name></person-group><article-title>The genera <italic><tp:taxon-name><tp:taxon-name-part taxon-name-part-type="genus" reg="Areopraon">Areopraon</tp:taxon-name-part></tp:taxon-name></italic> Mackauer, 1959 and <italic><tp:taxon-name><tp:taxon-name-part taxon-name-part-type="genus" reg="Pseudopraon">Pseudopraon</tp:taxon-name-part></tp:taxon-name></italic> Starý, 1975 (<tp:taxon-name><tp:taxon-name-part taxon-name-part-type="order">Hymenoptera</tp:taxon-name-part></tp:taxon-name>, <tp:taxon-name><tp:taxon-name-part taxon-name-part-type="family">Braconidae</tp:taxon-name-part></tp:taxon-name>, <tp:taxon-name><tp:taxon-name-part taxon-name-part-type="subfamily">Aphidiinae</tp:taxon-name-part></tp:taxon-name>) from China, with keys to species</article-title><source>Zookeys</source><day>8</day><month>8</month><year>2018</year><volume>2018</volume><issue>780</issue><fpage>61</fpage><lpage>70</lpage><pub-id pub-id-type="doi">10.3897/zookeys.780.26264</pub-id></mixed-citation></tp:treatment-meta><tp:nomenclature><tp:taxon-name>
            <tp:taxon-name-part taxon-name-part-type="genus" reg="Pseudopraon">Pseudopraon</tp:taxon-name-part>
          </tp:taxon-name><tp:taxon-authority>Starý, 1975</tp:taxon-authority><tp:nomenclature-citation-list><tp:nomenclature-citation><tp:taxon-name>
                <tp:taxon-name-part taxon-name-part-type="genus" reg="Pseudopraon">Pseudopraon</tp:taxon-name-part>
              </tp:taxon-name><comment>Starý, 1975: 249. Type species: <tp:taxon-name><tp:taxon-name-part taxon-name-part-type="genus" reg="Pseudopraon">Pseudopraon</tp:taxon-name-part><tp:taxon-name-part taxon-name-part-type="species" reg="mindariphagum">mindariphagum</tp:taxon-name-part></tp:taxon-name> Starý, 1975.</comment></tp:nomenclature-citation></tp:nomenclature-citation-list></tp:nomenclature><tp:treatment-sec sec-type="diagnosis" id="SECID0E1SAE"><title>Diagnosis.</title><p>Head transverse. Eyes small. Maxillary palpi 4-segmented, labial palpi 2-segmented. Antenna filiform, with the number of segments different in both sexes. Mesoscutum with the notauli completely developed. Propodeum smooth. Fore wing with vein 1-R1 (= metacarp) intermediate in length; vein r+3-SR (= radial vein) partially distinct, feebly indicated up to the wing apex; vein 1-SR+M absent; and vein m-cu+2-M feebly pigmented but distinctly present. Hind wing with basal cell complete. Metasoma lanceolate in the female, robust at apex in the male. <abbrev xmlns:xlink="http://www.w3.org/1999/xlink" xlink:title="first tergite of the metasoma" id="ABBRID0EATAE" xlink:type="simple">T1</abbrev> quadrate. Ovipositor lanceolate at the apex. Ovipositor sheaths narrowed to the apex, slightly arcuate, shortly pubescent.</p><sec sec-type="Key to world species of the genus Pseudopraon Starý, 1975" id="SECID0EETAE"><title>Key to world species of the genus <italic><tp:taxon-name><tp:taxon-name-part taxon-name-part-type="genus" reg="Pseudopraon">Pseudopraon</tp:taxon-name-part></tp:taxon-name></italic> Starý, 1975</title><table-wrap content-type="key" position="anchor" orientation="portrait"><table id="TID0EXIAE" rules="all"><tbody><tr><td rowspan="1" colspan="1">1</td><td rowspan="1" colspan="1">Ovipositor sheaths densely pubescent; Vein 1-R1 (= metacarp) half the length of pterostigma; <abbrev xmlns:xlink="http://www.w3.org/1999/xlink" xlink:title="first tergite of the metasoma" id="ABBRID0EAUAE" xlink:type="simple">T1</abbrev> subquadrate, slightly longer than wide at spiracle level (10:9); antenna of female with 12–13 segments</td><td rowspan="1" colspan="1">
                      <bold><italic><tp:taxon-name><tp:taxon-name-part taxon-name-part-type="genus" reg="Pseudopraon">P.</tp:taxon-name-part><tp:taxon-name-part taxon-name-part-type="species" reg="mindariphagum">mindariphagum</tp:taxon-name-part></tp:taxon-name></italic> Starý, 1975</bold>
                    </td></tr><tr><td rowspan="1" colspan="1">–</td><td rowspan="1" colspan="1">Ovipositor sheaths less pubescent (Figure <xref ref-type="fig" rid="F3">3J</xref>); Vein 1-R1 0.7× the length of pterostigma (Figure <xref ref-type="fig" rid="F3">3G</xref>); <abbrev xmlns:xlink="http://www.w3.org/1999/xlink" xlink:title="first tergite of the metasoma" id="ABBRID0EGVAE" xlink:type="simple">T1</abbrev> 1.2–1.3× as long as wide at spiracle level (Figure <xref ref-type="fig" rid="F3">3E</xref>); antenna of female with 18 segments (Figure <xref ref-type="fig" rid="F3">3H</xref>)</td><td rowspan="1" colspan="1">
                      <bold><italic><tp:taxon-name><tp:taxon-name-part taxon-name-part-type="genus" reg="Pseudopraon">P.</tp:taxon-name-part><tp:taxon-name-part taxon-name-part-type="species" reg="hei">hei</tp:taxon-name-part></tp:taxon-name></italic> Tian &amp; Chen, sp. n.</bold>
                    </td></tr></tbody></table></table-wrap></sec></tp:treatment-sec><tp:treatment-sec><!--Section generated to contain objects referenced in tp:taxon-treatment.--><fig id="F3" position="float" orientation="portrait"><label>Figure 3.</label><caption><p><italic><tp:taxon-name><tp:taxon-name-part taxon-name-part-type="genus" reg="Pseudopraon">Pseudopraon</tp:taxon-name-part><tp:taxon-name-part taxon-name-part-type="species" reg="hei">hei</tp:taxon-name-part></tp:taxon-name></italic> Tian &amp; Chen, sp. n. <bold>A</bold> head, anterior aspect <bold>B</bold> head, dorsal aspect <bold>C</bold> mesonotum, dorsal aspect <bold>D</bold> propodeum, dorsal aspect <bold>E</bold><abbrev xmlns:xlink="http://www.w3.org/1999/xlink" xlink:title="first tergite of the metasoma" id="ABBRID0E6ZAE" xlink:type="simple">T1</abbrev>, dorsal aspect <bold>F</bold> habitus, lateral aspect <bold>G</bold> fore wing <bold>H</bold> antennae <bold>I</bold> hind wing <bold>J</bold> ovipositor &amp; ovipositor sheath, lateral aspect <bold>K</bold> metasoma, lateral aspect <bold>L</bold> mesosoma, lateral aspect. Scale bars: 0.2 mm.</p></caption><graphic xmlns:xlink="http://www.w3.org/1999/xlink" xlink:href="zookeys-780-061-g003.jpg" position="float" orientation="portrait" xlink:type="simple" id="oo_221739.jpg"/></fig></tp:treatment-sec></tp:taxon-treatment>
