# Supplementary material for: The genera Areopraon Mackauer, 1959 and Pseudopraon Starý, 1975 (Hymenoptera, Braconidae, Aphidiinae) from China, with keys to species
Source: Zookeys. 2018 Aug 8;(780):61–70. doi: 10.3897/zookeys.780.26264 (PMC6093944; doi:10.3897/zookeys.780.26264)
Supplement: XML Treatment for Pseudopraon hei [file zookeys.780.26264-treatment4.xml]

<!DOCTYPE tp:taxon-treatment
  PUBLIC "-//TaxonX//DTD Taxonomic Treatment Publishing DTD v0 20100105//EN" "tax-treatment-NSO.dtd">
<tp:taxon-treatment xmlns:tp="http://www.plazi.org/taxpub"><tp:treatment-meta><kwd-group><label>Taxon classification</label><kwd><named-content xmlns:xlink="http://www.w3.org/1999/xlink" content-type="kingdom">Animalia</named-content></kwd><kwd><named-content xmlns:xlink="http://www.w3.org/1999/xlink" content-type="order">Hymenoptera</named-content></kwd><kwd><named-content xmlns:xlink="http://www.w3.org/1999/xlink" content-type="family">Braconidae</named-content></kwd></kwd-group><mixed-citation publication-type="journal"><person-group><name><surname>Tian</surname><given-names>Hong-Wei</given-names></name><name><surname>van Achterberg</surname><given-names>Cornelis</given-names></name><name><surname>Chen</surname><given-names>Xue-Xin</given-names></name></person-group><article-title>The genera <italic><tp:taxon-name><tp:taxon-name-part taxon-name-part-type="genus" reg="Areopraon">Areopraon</tp:taxon-name-part></tp:taxon-name></italic> Mackauer, 1959 and <italic><tp:taxon-name><tp:taxon-name-part taxon-name-part-type="genus" reg="Pseudopraon">Pseudopraon</tp:taxon-name-part></tp:taxon-name></italic> Starý, 1975 (<tp:taxon-name><tp:taxon-name-part taxon-name-part-type="order">Hymenoptera</tp:taxon-name-part></tp:taxon-name>, <tp:taxon-name><tp:taxon-name-part taxon-name-part-type="family">Braconidae</tp:taxon-name-part></tp:taxon-name>, <tp:taxon-name><tp:taxon-name-part taxon-name-part-type="subfamily">Aphidiinae</tp:taxon-name-part></tp:taxon-name>) from China, with keys to species</article-title><source>Zookeys</source><day>8</day><month>8</month><year>2018</year><volume>2018</volume><issue>780</issue><fpage>61</fpage><lpage>70</lpage><pub-id pub-id-type="doi">10.3897/zookeys.780.26264</pub-id></mixed-citation></tp:treatment-meta><tp:nomenclature><tp:taxon-name>
            <tp:taxon-name-part taxon-name-part-type="genus" reg="Pseudopraon">Pseudopraon</tp:taxon-name-part>
            <tp:taxon-name-part taxon-name-part-type="species" reg="hei">hei</tp:taxon-name-part>
            <object-id xmlns:xlink="http://www.w3.org/1999/xlink" content-type="zoobank" xlink:type="simple">http://zoobank.org/9715BD3E-C3AA-445A-B478-0A1B36CAEBEF</object-id>
          </tp:taxon-name><tp:taxon-authority>Tian &amp; Chen</tp:taxon-authority><tp:taxon-status xmlns:xlink="http://www.w3.org/1999/xlink" xlink:type="simple">sp. n.</tp:taxon-status><xref ref-type="fig" rid="F3">Figure 3</xref></tp:nomenclature><tp:treatment-sec sec-type="description" id="SECID0ERXAE"><title>Description.</title><p>Female. Body length 2.0 mm, fore wing length 1.8 mm.</p><p><italic>Head</italic>. Head transverse in dorsal view, slightly wider than mesoscutum, smooth and shiny, with sparsely long setae (Figure <xref ref-type="fig" rid="F3">3B</xref>). Eyes medium-sized, oval, sparsely setose (Figure <xref ref-type="fig" rid="F3">3A</xref>). Temple in dorsal view 0.85 times as long as eye. Malar space equal to 0.2× longitudinal diameter of eye. <abbrev xmlns:xlink="http://www.w3.org/1999/xlink" xlink:title="distance between hind ocelli" id="ABBRID0ECYAE" xlink:type="simple">POL</abbrev> 1.4× <abbrev xmlns:xlink="http://www.w3.org/1999/xlink" xlink:title="maximum diameter of hind ocellus" id="ABBRID0EGYAE" xlink:type="simple">Od</abbrev>. Width of face 1.25× its height and 0.4× width of head. Face with dense setae. Clypeus oval, raised with several long setae, tentoriocular line equal to 0.25 of intertentorial line. Maxillary palp 4-segmented, labial palp 2-segmented (Figure <xref ref-type="fig" rid="F3">3A</xref>). Antenna filiform, with 18 segments. <abbrev xmlns:xlink="http://www.w3.org/1999/xlink" xlink:title="first flagellomere of the antenna" id="ABBRID0EOYAE" xlink:type="simple">F1</abbrev> approx. 1.2 times longer than <abbrev xmlns:xlink="http://www.w3.org/1999/xlink" xlink:title="second flagellomere of antenna" id="ABBRID0ESYAE" xlink:type="simple">F2</abbrev>. <abbrev xmlns:xlink="http://www.w3.org/1999/xlink" xlink:title="first flagellomere of the antenna" id="ABBRID0EWYAE" xlink:type="simple">F1</abbrev> 4.0× as long as wide, <abbrev xmlns:xlink="http://www.w3.org/1999/xlink" xlink:title="second flagellomere of antenna" id="ABBRID0E1YAE" xlink:type="simple">F2</abbrev> 3.1× as long as wide (Figure <xref ref-type="fig" rid="F3">3H</xref>).</p><fig id="F3" position="float" orientation="portrait"><label>Figure 3.</label><caption><p><italic><tp:taxon-name><tp:taxon-name-part taxon-name-part-type="genus" reg="Pseudopraon">Pseudopraon</tp:taxon-name-part><tp:taxon-name-part taxon-name-part-type="species" reg="hei">hei</tp:taxon-name-part></tp:taxon-name></italic> Tian &amp; Chen, sp. n. <bold>A</bold> head, anterior aspect <bold>B</bold> head, dorsal aspect <bold>C</bold> mesonotum, dorsal aspect <bold>D</bold> propodeum, dorsal aspect <bold>E</bold><abbrev xmlns:xlink="http://www.w3.org/1999/xlink" xlink:title="first tergite of the metasoma" id="ABBRID0E6ZAE" xlink:type="simple">T1</abbrev>, dorsal aspect <bold>F</bold> habitus, lateral aspect <bold>G</bold> fore wing <bold>H</bold> antennae <bold>I</bold> hind wing <bold>J</bold> ovipositor &amp; ovipositor sheath, lateral aspect <bold>K</bold> metasoma, lateral aspect <bold>L</bold> mesosoma, lateral aspect. Scale bars: 0.2 mm.</p></caption><graphic xmlns:xlink="http://www.w3.org/1999/xlink" xlink:href="zookeys-780-061-g003.jpg" position="float" orientation="portrait" xlink:type="simple" id="oo_221739.jpg"/></fig><p>Mesosoma. Mesonotum with central and lateral lobes densely pubescent. Notauli deep and distinct throughout (Figure <xref ref-type="fig" rid="F3">3C</xref>). Propodeum glabrous, with dense long setae (Figure <xref ref-type="fig" rid="F3">3D</xref>).</p><p><italic>Wings</italic>. Fore wing: apical margin with long setae, which are longer than setae on wing membrane. Pterostigma triangular, 3.4× as long as wide. Distal abscissa of 1-R1 (= metacarp) 0.7× as long as the length of pterostigma. Vein r+3-SR (= radial vein) slightly longer than the width of pterostigma, shorter than 1-R1 (5:7), do not reach the wing apex. 1-SR+M totally absent. Vein m-cu+2-M feebly pigmented, but distinctly present (Figure <xref ref-type="fig" rid="F3">3G</xref>). Hind wing with a complete cell, apical margin with long setae, which are longer than setae on wing membrane.</p><p><italic>Metasoma</italic>. <abbrev xmlns:xlink="http://www.w3.org/1999/xlink" xlink:title="first tergite of the metasoma" id="ABBRID0EM2AE" xlink:type="simple">T1</abbrev> nearly smooth, 1.2× longer than width at spiracle level, with long setae close to lateral corners. Ovipositor sheath with some long setae and its apex obtuse (Figure <xref ref-type="fig" rid="F3">3J</xref>).</p><p><italic>Colour</italic>. Head dark brown, face somewhat paler, clypeus and mandibles yellowish to light brown. Maxillary and labial palpi white to yellowish. Antennal scape, pedicel and <abbrev xmlns:xlink="http://www.w3.org/1999/xlink" xlink:title="first flagellomere of the antenna" id="ABBRID0EY2AE" xlink:type="simple">F1</abbrev> yellowish. Remainder of antenna and mesoscutum dark brown. Wings hyaline with brown venation. Legs yellowish to light brown, apices of tarsi dark. Metasoma and ovipositor sheath dark brown to brown.</p><p><bold>Male.</bold> Unknown.</p></tp:treatment-sec><tp:treatment-sec sec-type="host" id="SECID0EA3AE"><title>Host.</title><p>Unknown.</p></tp:treatment-sec><tp:treatment-sec sec-type="material" id="SECID0EF3AE"><title>Material examined.</title><p><bold>Holotype</bold>: ♀, S China, Yunnan, Kunming, 30.III.1981, He Jun-Hua, No.811140.</p></tp:treatment-sec><tp:treatment-sec sec-type="distribution" id="SECID0EN3AE"><title>Distribution.</title><p>China (Yunnan).</p></tp:treatment-sec><tp:treatment-sec sec-type="Taxonomic remarks" id="SECID0ES3AE"><title>Taxonomic remarks.</title><p>This species is the second known species of this genus and can be easily differentiated from the type species, <italic><tp:taxon-name><tp:taxon-name-part taxon-name-part-type="genus" reg="Pseudopraon">P.</tp:taxon-name-part><tp:taxon-name-part taxon-name-part-type="species" reg="mindariphagum">mindariphagum</tp:taxon-name-part></tp:taxon-name></italic> Starý, 1975 by having the flagellomere of antenna with more segments and the apex of ovipositor sheath sparsely setose (versus densely pubescent).</p></tp:treatment-sec><tp:treatment-sec sec-type="etymology" id="SECID0ED4AE"><title>Etymology.</title><p>The new species is named in honour of Prof. Jun-Hua He (<abbrev xmlns:xlink="http://www.w3.org/1999/xlink" xlink:title="Zhejiang University, Hangzhou, China" id="ABBRID0EJ4AE" xlink:type="simple">ZJUH</abbrev>), who also collected the holotype, for his valuable contribution to the taxonomy of parasitoid wasps in China.</p></tp:treatment-sec></tp:taxon-treatment>
